# Supplementary material for: Nursing Interventions to Promote Health Literacy in Children and Adolescents: A Scoping Review
Source: Healthcare (Basel). 2026 Jun 24;14(13):1829. doi: 10.3390/healthcare14131829 (PMC13361545; doi:10.3390/healthcare14131829)
Supplement: Supplementary file 1 [file healthcare-14-01829-s001.zip]

Archive with 2 entries (2 files):
- Suplemmental file_S1_PRISMA-ScR-Fillable-Checklist.pdf
- Suplemmental file_S2_Tables.pdf
